# Supplementary material for: Rational Design of Novel Isosteviol-Derived Factor Xa Inhibitors Using Integrated QSAR, Molecular Docking, Molecular Dynamics, and MM/GBSA Analyses
Source: Biology (Basel). 2026 Jul 14;15(14):1149. doi: 10.3390/biology15141149 (PMC13405604; doi:10.3390/biology15141149)
Supplement: Supplementary file 1 [file biology-15-01149-s001.zip]

Archive with 1 entries (1 files):
- biology-4414270-supplementary.pdf
